# Supplementary material for: Telehealth interventions for substance use disorders in low- and- middle income countries: A scoping review
Source: PLOS Digit Health. 2022 Nov 2;1(11):e0000125. doi: 10.1371/journal.pdig.0000125 (PMC9931245; doi:10.1371/journal.pdig.0000125)
Supplement: S1 Data — (ZIP) [file pdig.0000125.s002.zip]

Archive with 12 entries (11 files):
- Database searches /
- Database searches /cochrane database search.txt
- __MACOSX/Database searches /._cochrane database search.txt
- Database searches /Print Search History_ CINAHL.pdf
- __MACOSX/Database searches /._Print Search History_ CINAHL.pdf
- Database searches /PubMedSearchHistory (2).csv
- __MACOSX/Database searches /._PubMedSearchHistory (2).csv
- Database searches /Web of Science [v.5.35] - Web of Science Core Collection Advanced Search.pdf
- __MACOSX/Database searches /._Web of Science [v.5.35] - Web of Science Core Collection Advanced Search.pdf
- Database searches /Print Search History_ PSYCHINFO.pdf
- __MACOSX/Database searches /._Print Search History_ PSYCHINFO.pdf
- CERTIFICATE OF QUALIFICATION AS A FELLOW OF WACP.jpg
