# Supplementary material for: Telehealth interventions for substance use disorders in low- and- middle income countries: A scoping review
Source: PLOS Digit Health. 2022 Nov 2;1(11):e0000125. doi: 10.1371/journal.pdig.0000125 (PMC9931245; doi:10.1371/journal.pdig.0000125)
Supplement: S1 Data — (ZIP) [file pdig.0000125.s002.zip › Database searches /PubMedSearchHistory (2).csv]

Search number	Query	Sort By	Filters	Search Details	Results	Time
7	(((telehealth OR telepsychiatry OR telemedicine OR teleconsultation OR mobile health OR mhealth OR mobile phone OR web OR video conferencing OR SMS OR short message OR internet) AND (Substance use OR Substance use disorder OR substance abuse OR substance dependence OR addiction OR addict OR alcohol use disorder OR alcohol abuse OR alcohol dependence OR alcohol addiction OR tobacco OR cigarette OR…		from 2000 - 2020	("telehealth s"[All Fields] OR "telemedicine"[MeSH Terms] OR "telemedicine"[All Fields] OR "telehealth"[All Fields] OR "telepsychiatry"[All Fields] OR ("telemedicine"[MeSH Terms] OR "telemedicine"[All Fields] OR "telemedicine s"[All Fields]) OR ("remote consultation"[MeSH Terms] OR ("remote"[All Fields] AND "consultation"[All Fields]) OR "remote consultation"[All Fields] OR "teleconsultation"[All…	1,978	17:52:56
6	(((telehealth OR telepsychiatry OR telemedicine OR teleconsultation OR mobile health OR mhealth OR mobile phone OR web OR video conferencing OR SMS OR short message OR internet) AND (Substance use OR Substance use disorder OR substance abuse OR substance dependence OR addiction OR addict OR alcohol use disorder OR alcohol abuse OR alcohol dependence OR alcohol addiction OR tobacco OR cigarette OR…			("telehealth s"[All Fields] OR "telemedicine"[MeSH Terms] OR "telemedicine"[All Fields] OR "telehealth"[All Fields] OR "telepsychiatry"[All Fields] OR ("telemedicine"[MeSH Terms] OR "telemedicine"[All Fields] OR "telemedicine s"[All Fields]) OR ("remote consultation"[MeSH Terms] OR ("remote"[All Fields] AND "consultation"[All Fields]) OR "remote consultation"[All Fields] OR "teleconsultation"[All…	2,051	17:52:45
5	(((telehealth OR telepsychiatry OR telemedicine OR teleconsultation OR mobile health OR mhealth OR mobile phone OR web OR video conferencing OR SMS OR short message OR internet) AND (Substance use OR Substance use disorder OR substance abuse OR substance dependence OR addiction OR addict OR alcohol use disorder OR alcohol abuse OR alcohol dependence OR alcohol addiction OR tobacco OR cigarette OR…			("telehealth s"[All Fields] OR "telemedicine"[MeSH Terms] OR "telemedicine"[All Fields] OR "telehealth"[All Fields] OR "telepsychiatry"[All Fields] OR ("telemedicine"[MeSH Terms] OR "telemedicine"[All Fields] OR "telemedicine s"[All Fields]) OR ("remote consultation"[MeSH Terms] OR ("remote"[All Fields] AND "consultation"[All Fields]) OR "remote consultation"[All Fields] OR "teleconsultation"[All…	2,051	17:52:34
4	(Afghanistan OR Albania OR Algeria OR "American Samoa" OR Angola OR Argentina OR "Argentine Republic" OR Armenia OR Azerbaijan OR Bangladesh OR Belarus OR Byelarus OR Belorussia OR Belize OR Benin OR Bhutan OR Bolivia OR Bosnia OR Botswana OR Brazil OR Bulgaria OR Burma OR "Burkina Faso" OR Burundi OR "Cabo Verde" OR "Cape verde" OR Cambodia OR Cameroon OR "Central African Republic" OR Chad OR Ch…			"afghanistan"[MeSH Terms] OR "afghanistan"[All Fields] OR "afghanistan s"[All Fields] OR ("albania"[MeSH Terms] OR "albania"[All Fields]) OR ("algeria"[MeSH Terms] OR "algeria"[All Fields]) OR "American Samoa"[All Fields] OR ("angola"[MeSH Terms] OR "angola"[All Fields] OR "angola s"[All Fields]) OR ("argentina"[MeSH Terms] OR "argentina"[All Fields] OR "argentina s"[All Fields] OR "argentinae"[A…	5,134,030	17:51:50
3	Feasibility OR effectiveness			"feasibilities"[All Fields] OR "feasibility"[All Fields] OR "feasible"[All Fields] OR "feasiblity"[All Fields] OR "effect"[All Fields] OR "effecting"[All Fields] OR "effective"[All Fields] OR "effectively"[All Fields] OR "effectiveness"[All Fields] OR "effectivenesses"[All Fields] OR "effectives"[All Fields] OR "effectivities"[All Fields] OR "effectivity"[All Fields] OR "effects"[All Fields]	9,713,639	17:51:27
2	Substance use OR Substance use disorder OR substance abuse OR substance dependence OR addiction OR addict OR alcohol use disorder OR alcohol abuse OR alcohol dependence OR alcohol addiction OR tobacco OR cigarette OR smoking OR nicotine OR cannabis OR marijuana OR bhang OR Khat OR shisha OR heroin OR opioid OR injecting drug use OR people with injecting drug use OR PWID OR cocaine OR amphetamine …			"j subst use"[Journal] OR ("substance"[All Fields] AND "use"[All Fields]) OR "substance use"[All Fields] OR ("substance related disorders"[MeSH Terms] OR ("substance related"[All Fields] AND "disorders"[All Fields]) OR "substance related disorders"[All Fields] OR ("substance"[All Fields] AND "disorder"[All Fields]) OR "substance use disorder"[All Fields]) OR ("substance related disorders"[MeSH Te…	1,342,935	17:51:04
1	telehealth OR telepsychiatry OR telemedicine OR teleconsultation OR mobile health OR mhealth OR mobile phone OR web OR video conferencing OR SMS OR short message OR internet			"telehealth s"[All Fields] OR "telemedicine"[MeSH Terms] OR "telemedicine"[All Fields] OR "telehealth"[All Fields] OR "telepsychiatry"[All Fields] OR ("telemedicine"[MeSH Terms] OR "telemedicine"[All Fields] OR "telemedicine s"[All Fields]) OR ("remote consultation"[MeSH Terms] OR ("remote"[All Fields] AND "consultation"[All Fields]) OR "remote consultation"[All Fields] OR "teleconsultation"[All …	292,843	17:50:47
